# Supplementary material for: Transcriptomic Evidence Reveals the IIS–FOXO–SOD2 Axis as a Core Anti-Aging Pathway in Long-Lived Queens of Odontotermes formosanus
Source: Insects. 2026 Apr 17;17(4):432. doi: 10.3390/insects17040432 (PMC13116683; doi:10.3390/insects17040432)
Supplement: Supplementary file 1 [file insects-17-00432-s001.zip]

Archive with 9 entries (9 files):
- Figure S1. Length distribution of full-length isoform reads after lima and refine processing.png
- Figure S2. Length distribution of clustered and polished isoform consensus sequences generated by IsoSeq3.png
- Figure S3. Length distribution of final non-redundant unigenes after CD-HIT clustering.png
- Figure S4.standard curve.png
- Supplementary Data S1.R
- Table S1. Primer sequences used for RT-qPCR of the selected 11 genes, with 尾-actin as the internal reference.xlsx
- Table S2. Candidate SOD1 genes identified by BLASTP and InterProScan domain annotation, with exclusion of putative pseudogenes.xlsx
- Table S3. Candidate SOD2 genes identified by BLASTP and InterProScan domain annotation, with exclusion of sequences containing premature stop codons..xlsx
- Table S4. Candidate SOD3 genes identified by BLASTP and InterProScan domain annotation, with exclusion of putative pseudogenes.xlsx
