# Supplementary material for: Transcriptomic Evidence Reveals the IIS–FOXO–SOD2 Axis as a Core Anti-Aging Pathway in Long-Lived Queens of Odontotermes formosanus
Source: Insects. 2026 Apr 17;17(4):432. doi: 10.3390/insects17040432 (PMC13116683; doi:10.3390/insects17040432)
Supplement: Supplementary file 1 [file insects-17-00432-s001.zip › Supplementary Data S1.R]

suppressPackageStartupMessages({
  library(tidyverse)
  library(pheatmap)
})

# =======================
# 0) Paths (edit here)
# =======================
project_dir <- "PATH/TO/YOUR/PROJECT"  # <- change this

fpkm_file     <- file.path(project_dir, "FPKM_onlyqueen.csv")
target_file   <- file.path(project_dir, "gene_target.csv")
zscore_out    <- file.path(project_dir, "zscore_matrix_onlyqueen.csv")
heatmap_pdf   <- file.path(project_dir, "gene_heatmap_onlyqueen.pdf")

# =======================
# 1) Load data
# =======================
expr <- read_csv(fpkm_file, locale = locale(encoding = "UTF-8"), show_col_types = FALSE)
targets <- read_csv(target_file, locale = locale(encoding = "UTF-8"), show_col_types = FALSE)

stopifnot("gene_id" %in% names(expr))
stopifnot(all(c("gene_name", "sbjct") %in% names(targets)))

expr <- expr %>% distinct(gene_id, .keep_all = TRUE)
targets <- targets %>% distinct(sbjct, .keep_all = TRUE)

# =======================
# 2) Subset target genes & compute group means
# =======================
expr_sub <- expr %>% filter(gene_id %in% targets$sbjct)

expr_long <- expr_sub %>%
  pivot_longer(-gene_id, names_to = "sample", values_to = "value") %>%
  mutate(
    value = suppressWarnings(as.numeric(value)),
    group = sub("_[0-9]+$", "", sample)
  )

expr_mean <- expr_long %>%
  group_by(gene_id, group) %>%
  summarise(mean = mean(value, na.rm = TRUE), .groups = "drop") %>%
  pivot_wider(names_from = group, values_from = mean) %>%
  column_to_rownames("gene_id") %>%
  as.matrix()

expr_mean <- expr_mean[rowSums(!is.na(expr_mean)) > 0, , drop = FALSE]

# =======================
# 3) Row-wise Z-score
# =======================
zscale <- function(x) {
  if (all(is.na(x))) return(x)
  mu <- mean(x, na.rm = TRUE)
  sdv <- stats::sd(x, na.rm = TRUE)
  if (is.na(sdv) || sdv == 0) return(rep(0, length(x)))
  (x - mu) / sdv
}
expr_z <- t(apply(expr_mean, 1, zscale))

# =======================
# 4) Replace rownames with gene_name (fallback to gene_id)
# =======================
id2name <- targets %>%
  transmute(gene_id = sbjct, gene_name = as.character(gene_name))

lab <- id2name$gene_name[match(rownames(expr_z), id2name$gene_id)]
lab[is.na(lab) | trimws(lab) == ""] <- rownames(expr_z)[is.na(lab) | trimws(lab) == ""]
rownames(expr_z) <- make.unique(lab)

# =======================
# 5) Export Z-score matrix
# =======================
expr_z_out <- as.data.frame(expr_z) %>% rownames_to_column("gene_name")
write.csv(expr_z_out, zscore_out, row.names = FALSE, fileEncoding = "UTF-8")
message("Exported z-score matrix: ", normalizePath(zscore_out))

# =======================
# 6) Plot heatmap
# =======================
pdf(heatmap_pdf, width = 7, height = 9)
pheatmap(
  expr_z,
  cluster_rows = TRUE,
  cluster_cols = TRUE,
  display_numbers = FALSE,
  na_col = "grey90",
  fontsize_row = 8,
  fontsize_col = 9,
  legend = TRUE
)
dev.off()

message("Heatmap saved to: ", normalizePath(heatmap_pdf))
