# Supplementary material for: Transcriptomic Evidence Reveals the IIS–FOXO–SOD2 Axis as a Core Anti-Aging Pathway in Long-Lived Queens of Odontotermes formosanus
Source: Insects. 2026 Apr 17;17(4):432. doi: 10.3390/insects17040432 (PMC13116683; doi:10.3390/insects17040432)
Supplement: Supplementary file 1 [file insects-17-00432-s001.zip › Table S1. Primer sequences used for RT-qPCR of the selected 11 genes, with 尾-actin as the internal reference.xlsx]

## Sheet: Sheet1
Table S1. Primer sequences used for RT-qPCR of the selected 11 genes, with β-actin as the internal reference.
Gene Names	Forward Primer(5’-3’)	Reverse Primer(5’-3’)
SOD1_a	AAGTAACGGGGGAAGTGAGTG	AGCATTCCCTGTTGTCTTGCT
SOD1_b	TTGCACGGTTTCCACATCCA	CACCAGCATTCCCTGTTGTC
SOD2_a	TGGAGGTCACATCAACCACAC	TTGTACCCAAGCCAACCCC
SOD2_b	CTCCCACTGGAGGAAAACCAA	TTGTACCCAAGCCAACCCC
SOD3_a	GCTGGGCCACATTTCAATCC	GGCCCACAGAGTAAACCACA
SOD3_b	ATCATGTGCAACAGGTCAGGT	CTGGCGGTTTCAGTCCTTGT
Foxo	TGTCGCCCTTCCATTCTGTC	CCAGCGTGGTGATGGTTTTG
Akt	TGGCACACCCCTTTTTCAGT	TGGCACTGTGAGCAAGAGAG
ATM	CGGAAGTGTTTTGGCTGCAC	AGCTCGAACAAGGAGAGGAAA
CAT_a	ACCAGTTGATAACCGTGGGG	CAGCAATCGGCGTCTTCTTG
CAT_b	TGCTGCCAATCTTACAGCCA	GGCTGGACTGAAGGCAATCT
β-actin	CTGGAGAAGTCATACGAGTTG	AGAAGGAAGGCTGGAACA
